# Supplementary material for: Towards Nickel–NHC Fluoro Complexes—Synthesis of Imidazolium Fluorides and Their Reactions with Nickelocene
Source: Molecules. 2024 Sep 21;29(18):4493. doi: 10.3390/molecules29184493 (PMC11434055; doi:10.3390/molecules29184493)
Supplement: Supplementary file 1 [file molecules-29-04493-s001.zip]

Archive with 1 entries (1 files):
- molecules-3143643-supplementary.pdf
